# Supplementary material for: Phase II Trial of Romidepsin as Consolidation Therapy after Gemcitabine, Dexamethasone, and Cisplatin in Elderly Transplant-Ineligible Patients with Relapsed/Refractory Peripheral T-Cell Lymphoma
Source: Hematol Rep. 2024 May 28;16(2):336–46. doi: 10.3390/hematolrep16020034 (PMC11204088; doi:10.3390/hematolrep16020034)
Supplement: Supplementary file 1 [file hematolrep-16-00034-s001.zip]

Archive with 1 entries (1 files):
- hematolrep-2791842-supplementary.pdf
